# Supplementary material for: The Therapeutic Effect of Acanthopanax senticosus Components on Radiation-Induced Brain Injury Based on the Pharmacokinetics and Neurotransmitters
Source: Molecules. 2022 Feb 7;27(3):1106. doi: 10.3390/molecules27031106 (PMC8839712; doi:10.3390/molecules27031106)
Supplement: Supplementary file 1 [file molecules-27-01106-s001.zip]

Archive with 1 entries (1 files):
- molecules-1575379-supplementary.pdf
